# Supplementary material for: Randomized Field Trial to Assess the Safety and Efficacy of Dihydroartemisinin-Piperaquine for Seasonal Malaria Chemoprevention in School-Aged Children in Bandiagara, Mali
Source: J Infect Dis. 2023 Sep 8;229(1):189–97. doi: 10.1093/infdis/jiad387 (PMC10786242; doi:10.1093/infdis/jiad387)
Supplement: jiad387_Supplementary_Data [file jiad387_supplementary_data.zip]

Archive with 4 entries (4 files):
- Supplemental_Material-1.docx
- Supplemental_Material-2.docx
- Supplemental_Material-3.docx
- Supplemental_Material-4-Completed_CONSORT_checklist.docx
